# Supplementary material for: Mitochondrial Network Dynamics in Aging: Cellular Mechanisms, Intercellular Communication, and Their Impact on Tissue Adaptability
Source: Int J Mol Sci. 2026 Apr 16;27(8):3557. doi: 10.3390/ijms27083557 (PMC13115720; doi:10.3390/ijms27083557)
Supplement: Supplementary file 1 [file ijms-27-03557-s001.zip]

Archive with 1 entries (1 files):
- ijms-4184041-supplementary.pdf
